# Supplementary material for: Into Deep Water: Optimizing BCL6 Inhibitors by Growing into a Solvated Pocket
Source: J Med Chem. 2021 Nov 30;64(23):17079–97. doi: 10.1021/acs.jmedchem.1c00946 (PMC8667045; doi:10.1021/acs.jmedchem.1c00946)
Supplement: Supplementary file 1 — jm1c00946_si_001.csv [file jm1c00946_si_001.csv]

Compound	SMILES	BCL6 TR-FRET Geo Mean IC50 uM	BCL6 TR-FRET pIC50 mean	BCL6 TR-FRET (pIC50) sd	BCL6 TR-FRET (pIC50) sem	BCL6 TR-FRET n	BCL6 NanoBRET Geo Mean IC50 uM	BCL6 NanoBRET pIC50 mean	BCL6 NanoBRET (pIC50) sd	BCL6 NanoBRET (pIC50) sem	BCL6 NanoBRET n	HAC	MoKa LOGP	HBA	HBD	ROT_BOND	TPSA
1	CN1C(=O)N(C)c2cc(ccc21)Nc1ccnc(c1C#N)Cl	3.265888359	5.485998665	0.239903439	0.090674977	7	38.75472143	4.411675381	0.042375642	0.029964104	2	22	2.4	6	1	2	75.64
2	CN1C(=O)C=Cc2cc(ccc21)Nc1ccnc(c1C#N)Cl	2.721682709	5.565162506	0.233108997	0.116554499	4						22	2.7	5	1	2	70.71
8a	CN(C)C1=CC(=O)Nc2ccc(cc21)Nc1ccnc(c1C#N)Cl	5.567044062	5.254375341	0.098049676	0.056609007	3						24	2.2	5	2	3	84.81
8b	Clc1nccc(c1C#N)Nc1ccc2c(c1)C(=CC(=O)N2)N1CCCCC1	1.176315337	5.929476241	0.238567116	0.106690458	5						27	3.1	5	2	3	84.81
8c	CN1CCN(CC1)C1=CC(=O)Nc2ccc(cc21)Nc1ccnc(c1C#N)Cl	2.642605135	5.577967725	0.237700326	0.106302818	5						28	1.9	6	2	3	88.05
8d	Clc1nccc(c1C#N)Nc1ccc2c(c1)C(=CC(=O)N2)N1CCOCC1	2.125879568	5.672461342	0.10266242	0.04591203	5						27	1.8	6	2	3	94.04
8e	Cn1cc(cn1)C1=CC(=O)Nc2ccc(cc21)Nc1ccnc(c1C#N)Cl	1.823802824	5.739022116	0.112438309	0.079505891	2						27	2.2	6	2	3	99.39
8f	CCNC1=CC(=O)Nc2ccc(cc21)Nc1ccnc(c1C#N)Cl	1.310198835	5.882662791	0.179135779	0.073131876	6						24	2.4	5	3	4	93.6
11a	CCNC1=CC(=O)N(C)c2ccc(cc21)Nc1cc(nc(c1C#N)Cl)C(=O)O	0.90137987	6.045092145	0.055369953	0.024762196	5						28	3	7	3	5	120.04
11b	CCCNC1=CC(=O)N(C)c2ccc(cc21)Nc1cc(nc(c1C#N)Cl)C(=O)O	1.505808109	5.822230368	0.056923706	0.028461853	4						29	3.5	7	3	6	120.04
11c	CN1C(=O)C=C(NCCF)c2cc(ccc21)Nc1cc(nc(c1C#N)Cl)C(=O)O	0.877525755	6.056740128	0.00513918	0.002967107	3						29	2.6	7	3	6	120.04
11d	CN1C(=O)C=C(NCC2CC2)c2cc(ccc21)Nc1cc(nc(c1C#N)Cl)C(=O)O	0.345670901	6.461337178	0.07613302	0.03806651	4						30	3.4	7	3	6	120.04
12a	CNC(=O)C(C)NC1=CC(=O)Nc2ccc(cc21)Nc1ccnc(c1C#N)Cl	0.55246118	6.257698233	0.07165872	0.021605917	11						28	1.6	6	4	5	122.7
12b	CNC(=O)[C@@H](C)NC1=CC(=O)Nc2ccc(cc21)Nc1ccnc(c1C#N)Cl	0.253340023	6.596296194	0.071464328	0.027010977	7						28	1.6	6	4	5	122.7
12c	CNC(=O)[C@H](C)NC1=CC(=O)Nc2ccc(cc21)Nc1ccnc(c1C#N)Cl	2.667243376	5.573937355	0.14384744	0.054369222	7						28	1.6	6	4	5	122.7
12d	CNC(=O)C(NC1=CC(=O)Nc2ccc(cc21)Nc1ccnc(c1C#N)Cl)C1CC1	1.07988996	5.966620496	0.041605842	0.024021144	3						30	2	6	4	6	122.7
12e	CNC(=O)CNC1=CC(=O)Nc2ccc(cc21)Nc1ccnc(c1C#N)Cl	23.81455276	4.62315757	0.310557128	0.13888537	5						27	1.2	6	4	5	122.7
13a	CNC(=O)C(C)NC1=CC(=O)N(C)c2ccc(cc21)Nc1ccnc(c1C#N)Cl	0.794612254	6.099844742	0.101052146	0.035727329	8						29	1.8	7	3	5	111.84
13b	CC(NC1=CC(=O)N(C)c2ccc(cc21)Nc1ccnc(c1C#N)Cl)c1ncco1	1.053961671	5.977175182	0.161366483	0.072165285	5						30	2.1	8	2	5	108.77
13c	CC(NC1=CC(=O)N(C)c2ccc(cc21)Nc1ccnc(c1C#N)Cl)c1nnc(o1)C	0.872129569	6.059418989	0.108598533	0.04856674	5						31	1.5	9	2	5	121.66
13d	CC(NC1=CC(=O)N(C)c2ccc(cc21)Nc1ccnc(c1C#N)Cl)c1ncn(n1)C	0.199362108	6.700357383	0.268037096	0.154751289	3						31	1.5	9	2	5	113.45
13e	CC(NC1=CC(=O)N(C)c2ccc(cc21)Nc1ccnc(c1C#N)Cl)c1ncccn1	0.137543917	6.86155861	0.106688084	0.035562695	9	1.208387022	5.917793948	0.083380573	0.027793524	9	31	2	8	2	5	108.52
13f	C[C@@H](NC1=CC(=O)N(C)c2ccc(cc21)Nc1ccnc(c1C#N)Cl)c1ncccn1	0.082276365	7.084724902	0.056712858	0.032743184	3	1.492479919	5.826091504	0.20592535	0.118891056	3	31	2	8	2	5	108.52
17a	CC(NC1=CC(=O)N(CC2CC2)c2ccc(cc21)Nc1ccnc(c1C#N)Cl)c1ncccn1	0.418123642	6.378695276	0.272379659	0.157258469	3	4.782277647	5.320365213	0.203411546	0.117439711	3	34	2.9	8	2	7	108.52
17b	CC(NC1=CC(=O)N(CC2CCC2)c2ccc(cc21)Nc1ccnc(c1C#N)Cl)c1ncccn1	0.32428299	6.489075832	0.259720786	0.149949865	3	2.099471703	5.677889974	0.341341216	0.197073443	3	35	3.3	8	2	7	108.52
24a	CC(NC1=CC(=O)N(C)c2ccc(cc21)Nc1ccnc(c1C#N)Cl)c1ncc(cn1)C	0.073130561	7.135901093	0.089661052	0.051765832	3	1.075999703	5.968187849	0.000456643	0.000322896	2	32	2.6	8	2	5	108.52
24b	CC(NC1=CC(=O)N(C)c2ccc(cc21)Nc1ccnc(c1C#N)Cl)c1ncc(cn1)C1CC1	0.053902482	7.268391233	0.031900375	0.01841769	3	1.115542193	5.952513999	0.115193492	0.066506993	3	34	3	8	2	6	108.52
13g	CN1C(=O)C=C(NC(C)(C)c2ncccn2)c2cc(ccc21)Nc1ccnc(c1C#N)Cl	0.046407883	7.333408242	0.202627922	0.082722503	6	0.465211922	6.332349164	0.179274317	0.103504075	3	32	2	8	2	5	108.52
25	CN1C(=O)C=C(NC(C)(C)c2ncc(cn2)C2CC2)c2cc(ccc21)Nc1ccnc(c1C#N)Cl	0.02613828	7.582722986	0.160537755	0.071794667	5	0.567836099	6.245777002	0.071268408	0.035634204	4	35	3	8	2	6	108.52
